# Supplementary material for: Hesperinus ninae Papp & Krivosheina (Diptera: Hesperinidae) from Georgia: the second record of this peculiar species
Source: Biodivers Data J. 2013 Dec 3;(1):e1023. doi: 10.3897/BDJ.1.e1023 (PMC3964718; doi:10.3897/BDJ.1.e1023)
Supplement: XML Treatment for Hesperinus ninae [file BDJ.1.e1023-treatment1.xml]

<!DOCTYPE tp:taxon-treatment
  PUBLIC "-//TaxonX//DTD Taxonomic Treatment Publishing DTD v0 20100105//EN" "tax-treatment-NSO.dtd">
<tp:taxon-treatment xmlns:tp="http://www.plazi.org/taxpub"><tp:treatment-meta><mixed-citation publication-type="journal"><person-group><name><surname>Kurina</surname><given-names>Olavi</given-names></name></person-group><article-title><italic><tp:taxon-name><tp:taxon-name-part taxon-name-part-type="genus">Hesperinus</tp:taxon-name-part> <tp:taxon-name-part taxon-name-part-type="species">ninae</tp:taxon-name-part></tp:taxon-name></italic> Papp &amp; Krivosheina (<tp:taxon-name><tp:taxon-name-part taxon-name-part-type="ordo">Diptera</tp:taxon-name-part></tp:taxon-name>: <tp:taxon-name><tp:taxon-name-part taxon-name-part-type="familia">Hesperinidae</tp:taxon-name-part></tp:taxon-name>) from Georgia: the second record of this peculiar species</article-title><source>Biodivers Data J</source><day>03</day><month>12</month><year>2013</year><volume>2013</volume><issue>1</issue><pub-id pub-id-type="doi">10.3897/BDJ.1.e1023</pub-id></mixed-citation></tp:treatment-meta><tp:nomenclature><tp:taxon-name>
            <tp:taxon-name-part taxon-name-part-type="genus">Hesperinus</tp:taxon-name-part>
            <tp:taxon-name-part taxon-name-part-type="species">ninae</tp:taxon-name-part>
          </tp:taxon-name><tp:taxon-authority>Papp &amp; Krivosheina, 2010</tp:taxon-authority></tp:nomenclature><tp:treatment-sec sec-type="materials"><title>Materials</title><list list-type="alpha-lower" list-content="occurrences"><list-item><p><bold>Type status:</bold> <named-content xmlns:xlink="http://www.w3.org/1999/xlink" content-type="dwc:typeStatus" xlink:type="simple">Other material</named-content>. <bold>Occurrence:</bold> recordedBy: <named-content xmlns:xlink="http://www.w3.org/1999/xlink" content-type="dwc:recordedBy" xlink:type="simple">Olavi Kurina</named-content>; individualCount: <named-content xmlns:xlink="http://www.w3.org/1999/xlink" content-type="dwc:individualCount" xlink:type="simple">12</named-content>; sex: <named-content xmlns:xlink="http://www.w3.org/1999/xlink" content-type="dwc:sex" xlink:type="simple">male</named-content>; <bold>Location:</bold> country: <named-content xmlns:xlink="http://www.w3.org/1999/xlink" content-type="dwc:country" xlink:type="simple">Georgia</named-content>; verbatimLocality: <named-content xmlns:xlink="http://www.w3.org/1999/xlink" content-type="dwc:verbatimLocality" xlink:type="simple">Saguramo north of Tbilisi</named-content>; verbatimElevation: <named-content xmlns:xlink="http://www.w3.org/1999/xlink" content-type="dwc:verbatimElevation" xlink:type="simple">915</named-content>; verbatimLatitude: <named-content xmlns:xlink="http://www.w3.org/1999/xlink" content-type="dwc:verbatimLatitude" xlink:type="simple">41°53’04,3’’N</named-content>; verbatimLongitude: <named-content xmlns:xlink="http://www.w3.org/1999/xlink" content-type="dwc:verbatimLongitude" xlink:type="simple">44°46’46,5’’E</named-content>; <bold>Event:</bold> samplingProtocol: <named-content xmlns:xlink="http://www.w3.org/1999/xlink" content-type="dwc:samplingProtocol" xlink:type="simple">sweeping</named-content>; eventDate: <named-content xmlns:xlink="http://www.w3.org/1999/xlink" content-type="dwc:eventDate" xlink:type="simple">15 May 2013</named-content>; <bold>Record Level:</bold> institutionCode: <named-content xmlns:xlink="http://www.w3.org/1999/xlink" content-type="dwc:institutionCode" xlink:type="simple">EMY</named-content>; collectionCode: <named-content xmlns:xlink="http://www.w3.org/1999/xlink" content-type="dwc:collectionCode" xlink:type="simple">IZBE</named-content></p></list-item></list></tp:treatment-sec><tp:treatment-sec sec-type="Taxon discussion"><title>Taxon discussion</title><p><italic><tp:taxon-name><tp:taxon-name-part taxon-name-part-type="genus">Hesperinus</tp:taxon-name-part> <tp:taxon-name-part taxon-name-part-type="species">ninae</tp:taxon-name-part></tp:taxon-name></italic> (Figs <xref ref-type="fig" rid="F432312">2</xref>, <xref ref-type="fig" rid="F432334">3</xref>) was described from two male specimens collected in the 1960s from Krasnaya Polyana (Krasnodar Kray in Russian North Caucasus), but according to Papp &amp; Krivosheina (<xref ref-type="bibr" rid="B425927">Papp and Krivosheina 2010</xref>) other material from the same collecting series had already been included in an overview by Mohrig et al. (<xref ref-type="bibr" rid="B425878">Mohrig et al. 1975</xref>: as <italic><tp:taxon-name><tp:taxon-name-part taxon-name-part-type="genus">Hesperinus</tp:taxon-name-part> <tp:taxon-name-part taxon-name-part-type="species">imbecillus</tp:taxon-name-part></tp:taxon-name></italic>).</p><p>Using the key by Papp (<xref ref-type="bibr" rid="B425916">Papp 2010</xref>), the studied specimens run well to <italic><tp:taxon-name><tp:taxon-name-part taxon-name-part-type="genus">Hesperinus</tp:taxon-name-part> <tp:taxon-name-part taxon-name-part-type="species">ninae</tp:taxon-name-part></tp:taxon-name></italic> because of the elongated terminal flagellomere (Fig. <xref ref-type="fig" rid="F432312">2</xref><xref ref-type="fig" rid="F432319">c</xref>), wing length about 6 mm (Fig. <xref ref-type="fig" rid="F432312">2</xref><xref ref-type="fig" rid="F432318">b</xref>), considerably shorter and broader first flagellomere with specific setation (Fig. <xref ref-type="fig" rid="F432312">2</xref><xref ref-type="fig" rid="F432320">d</xref>), and gonostylus mediodorsally with a projecting lobe (Fig. <xref ref-type="fig" rid="F432334">3</xref><xref ref-type="fig" rid="F432341">c</xref>). Like the European <italic><tp:taxon-name><tp:taxon-name-part taxon-name-part-type="genus">Hesperinus</tp:taxon-name-part> <tp:taxon-name-part taxon-name-part-type="species">imbecillus</tp:taxon-name-part></tp:taxon-name></italic>, the females of <italic><tp:taxon-name><tp:taxon-name-part taxon-name-part-type="genus">Hesperinus</tp:taxon-name-part> <tp:taxon-name-part taxon-name-part-type="species">ninae</tp:taxon-name-part></tp:taxon-name></italic> are flightless. In spite, that there were no females included to the original description (<xref ref-type="bibr" rid="B425927">Papp and Krivosheina 2010</xref>), four of them from the same collecting series were studied by Mohrig et al. (<xref ref-type="bibr" rid="B425878">Mohrig et al. 1975</xref>, as <italic><tp:taxon-name><tp:taxon-name-part taxon-name-part-type="genus">Hesperinus</tp:taxon-name-part> <tp:taxon-name-part taxon-name-part-type="species">imbecillus</tp:taxon-name-part></tp:taxon-name></italic>). They figured a female with reduced wings (<xref ref-type="bibr" rid="B425878">Mohrig et al. 1975</xref>: fig. 1) and did not described any differences between Northern Caucasian and Central European material (see also discussion by <xref ref-type="bibr" rid="B425927">Papp and Krivosheina 2010</xref>). The flightlessness has obviously been an adaptive response to unfavourable climatic conditions and has set further limits to dispersal. However, the current record is at quite a remote distance from the type locality, indicating that the species probably has a wide distribution in suitable habitats in the Caucasus.</p></tp:treatment-sec><tp:treatment-sec><!--Section generated to contain objects referenced in tp:taxon-treatment.--><fig-group id="F432312" position="float" orientation="portrait"><caption><p><italic><tp:taxon-name><tp:taxon-name-part taxon-name-part-type="genus">Hesperinus</tp:taxon-name-part> <tp:taxon-name-part taxon-name-part-type="species">ninae</tp:taxon-name-part></tp:taxon-name></italic> Papp &amp; Krivosheina, 2010.</p></caption><fig id="F432317" position="float" orientation="portrait"><label>Figure 2a.</label><caption><p>Male habitus, scale bar 1 mm.</p></caption><graphic xmlns:xlink="http://www.w3.org/1999/xlink" xlink:href="biodiversity_data_journal-1-e1023-g002_a.jpg" position="float" orientation="portrait" xlink:type="simple"/></fig><fig id="F432318" position="float" orientation="portrait"><label>Figure 2b.</label><caption><p>Wing, scale bar 1 mm.</p></caption><graphic xmlns:xlink="http://www.w3.org/1999/xlink" xlink:href="biodiversity_data_journal-1-e1023-g002_b.jpg" position="float" orientation="portrait" xlink:type="simple"/></fig><fig id="F432319" position="float" orientation="portrait"><label>Figure 2c.</label><caption><p>Penultimate and terminal flagellomeres, scale bar 0.1 mm.</p></caption><graphic xmlns:xlink="http://www.w3.org/1999/xlink" xlink:href="biodiversity_data_journal-1-e1023-g002_c.jpg" position="float" orientation="portrait" xlink:type="simple"/></fig><fig id="F432320" position="float" orientation="portrait"><label>Figure 2d.</label><caption><p>Scape, pedicel, first and second flagellomeres, scale bar 0.1 mm.</p></caption><graphic xmlns:xlink="http://www.w3.org/1999/xlink" xlink:href="biodiversity_data_journal-1-e1023-g002_d.jpg" position="float" orientation="portrait" xlink:type="simple"/></fig></fig-group><fig-group id="F432334" position="float" orientation="portrait"><caption><p>Male terminalia of <italic><tp:taxon-name><tp:taxon-name-part taxon-name-part-type="genus">Hesperinus</tp:taxon-name-part> <tp:taxon-name-part taxon-name-part-type="species">ninae</tp:taxon-name-part></tp:taxon-name></italic> Papp &amp; Krivosheina, 2010.</p></caption><fig id="F432339" position="float" orientation="portrait"><label>Figure 3a.</label><caption><p>Dorsal view, tergite 8 detached, scale bar 0.1 mm.</p></caption><graphic xmlns:xlink="http://www.w3.org/1999/xlink" xlink:href="biodiversity_data_journal-1-e1023-g003_a.jpg" position="float" orientation="portrait" xlink:type="simple"/></fig><fig id="F432340" position="float" orientation="portrait"><label>Figure 3b.</label><caption><p>Dorsal view of tergite 8, scale bar 0.1 mm.</p></caption><graphic xmlns:xlink="http://www.w3.org/1999/xlink" xlink:href="biodiversity_data_journal-1-e1023-g003_b.jpg" position="float" orientation="portrait" xlink:type="simple"/></fig><fig id="F432341" position="float" orientation="portrait"><label>Figure 3c.</label><caption><p>Closer view of gonostylus, scale bar 0.1 mm.</p></caption><graphic xmlns:xlink="http://www.w3.org/1999/xlink" xlink:href="biodiversity_data_journal-1-e1023-g003_c.jpg" position="float" orientation="portrait" xlink:type="simple"/></fig></fig-group><fig id="F432319" position="float" orientation="portrait"><label>Figure 2c.</label><caption><p>Penultimate and terminal flagellomeres, scale bar 0.1 mm.</p></caption><graphic xmlns:xlink="http://www.w3.org/1999/xlink" xlink:href="biodiversity_data_journal-1-e1023-g002_c.jpg" position="float" orientation="portrait" xlink:type="simple"/></fig><fig id="F432318" position="float" orientation="portrait"><label>Figure 2b.</label><caption><p>Wing, scale bar 1 mm.</p></caption><graphic xmlns:xlink="http://www.w3.org/1999/xlink" xlink:href="biodiversity_data_journal-1-e1023-g002_b.jpg" position="float" orientation="portrait" xlink:type="simple"/></fig><fig id="F432320" position="float" orientation="portrait"><label>Figure 2d.</label><caption><p>Scape, pedicel, first and second flagellomeres, scale bar 0.1 mm.</p></caption><graphic xmlns:xlink="http://www.w3.org/1999/xlink" xlink:href="biodiversity_data_journal-1-e1023-g002_d.jpg" position="float" orientation="portrait" xlink:type="simple"/></fig><fig id="F432341" position="float" orientation="portrait"><label>Figure 3c.</label><caption><p>Closer view of gonostylus, scale bar 0.1 mm.</p></caption><graphic xmlns:xlink="http://www.w3.org/1999/xlink" xlink:href="biodiversity_data_journal-1-e1023-g003_c.jpg" position="float" orientation="portrait" xlink:type="simple"/></fig></tp:treatment-sec><ref-list><ref id="B425927"><element-citation xmlns:xlink="http://www.w3.org/1999/xlink" publication-type="article" xlink:type="simple"><person-group person-group-type="author"><name name-style="western"><surname>Papp</surname><given-names>L.</given-names></name><name name-style="western"><surname>Krivosheina</surname><given-names>G.</given-names></name></person-group><year>2010</year><article-title>Description of a new species of <italic><tp:taxon-name><tp:taxon-name-part taxon-name-part-type="genus">Hesperinus</tp:taxon-name-part></tp:taxon-name></italic> Walker, 1848 from the North Caucasus (<tp:taxon-name><tp:taxon-name-part taxon-name-part-type="ordo">Diptera</tp:taxon-name-part></tp:taxon-name>: <tp:taxon-name><tp:taxon-name-part taxon-name-part-type="familia">Hesperinidae</tp:taxon-name-part></tp:taxon-name>)</article-title><source>Russian Entomological Journal</source><volume>18</volume><issue>4</issue><fpage>293</fpage><lpage>297</lpage><comment content-type="language">English</comment></element-citation></ref><ref id="B425878"><element-citation xmlns:xlink="http://www.w3.org/1999/xlink" publication-type="article" xlink:type="simple"><person-group person-group-type="author"><name name-style="western"><surname>Mohrig</surname><given-names>W.</given-names></name><name name-style="western"><surname>Mamaev</surname><given-names>B. M.</given-names></name><name name-style="western"><surname>Matile</surname><given-names>L.</given-names></name></person-group><year>1975</year><article-title>Zur Kenntnis flügelreduzierter Dipteren der Bodenstreu. VII. Beitrag. Gattung <italic><tp:taxon-name><tp:taxon-name-part taxon-name-part-type="genus">Hesperinus</tp:taxon-name-part></tp:taxon-name></italic> (<tp:taxon-name><tp:taxon-name-part taxon-name-part-type="ordo">Diptera</tp:taxon-name-part></tp:taxon-name>, <tp:taxon-name><tp:taxon-name-part taxon-name-part-type="familia">Hesperinidae</tp:taxon-name-part></tp:taxon-name>)</article-title><source>Zoologischer Anzeiger</source><volume>194</volume><fpage>339</fpage><lpage>344</lpage><comment content-type="language">German</comment></element-citation></ref><ref id="B425916"><element-citation xmlns:xlink="http://www.w3.org/1999/xlink" publication-type="article" xlink:type="simple"><person-group person-group-type="author"><name name-style="western"><surname>Papp</surname><given-names>L.</given-names></name></person-group><year>2010</year><article-title>A study on <italic><tp:taxon-name><tp:taxon-name-part taxon-name-part-type="genus">Hesperinus</tp:taxon-name-part></tp:taxon-name></italic> Walker with description of a new species (<tp:taxon-name><tp:taxon-name-part taxon-name-part-type="ordo">Diptera</tp:taxon-name-part></tp:taxon-name>: <tp:taxon-name><tp:taxon-name-part taxon-name-part-type="familia">Hesperinidae</tp:taxon-name-part></tp:taxon-name>)</article-title><source>Acta Zoologica Academiae Scientiarum Hungaricae</source><volume>56</volume><issue>4</issue><fpage>347</fpage><lpage>370</lpage><comment content-type="language">English</comment></element-citation></ref></ref-list></tp:taxon-treatment>
